# Supplementary material for: Impact on Patient Management of a Novel Host Response Test for Distinguishing Bacterial and Viral Infections: Real World Evidence from the Urgent Care Setting
Source: Biomedicines. 2023 May 22;11(5):1498. doi: 10.3390/biomedicines11051498 (PMC10216409; doi:10.3390/biomedicines11051498)
Supplement: Supplementary file 1 [file biomedicines-11-01498-s001.zip]

Archive with 1 entries (1 files):
- biomedicines-2359133-supplementary.pdf
